# Supplementary material for: Dynamics of photonic toroidal vortices mediated by orbital angular momenta
Source: Sci Adv. 2025 Sep 26;11(39):eadz0843. doi: 10.1126/sciadv.adz0843 (PMC13155553; doi:10.1126/sciadv.adz0843)
Supplement: Supplementary file 2 — Movies S1 and S2 [file sciadv.adz0843_movies_s1_and_s2.zip]

Archive with 2 entries (2 files):
- adz0843_movie_s1.mp4
- adz0843_movie_s2.mp4
